# Supplementary material for: Simultaneous Radial and Ipsilateral Ulnar Artery Compression versus Isolated Radial Artery Compression after Conventional Radial Access for Coronary Angiography and/or Intervention: A Systematic Review and Meta-Analysis
Source: J Clin Med. 2022 Nov 27;11(23):7013. doi: 10.3390/jcm11237013 (PMC9739321; doi:10.3390/jcm11237013)
Supplement: Supplementary file 1 [file jcm-11-07013-s001.zip]

Archive with 1 entries (1 files):
- jcm-2059887-supplementary.pdf
